# Supplementary material for: Relevance of Cellular Redox Homeostasis for Vital Functions of Human Dental Pulp Cells
Source: Antioxidants (Basel). 2021 Dec 23;11(1):23. doi: 10.3390/antiox11010023 (PMC8772760; doi:10.3390/antiox11010023)
Supplement: Supplementary file 1 [file antioxidants-11-00023-s001.zip]

Archive with 1 entries (1 files):
- antioxidants-1491536-supplementary.pdf
